# Supplementary material for: Trypsin Genes Are Regulated through the miRNA Bantam and Associated with Drug Sensitivity in the Sea Louse Caligus rogercresseyi
Source: Noncoding RNA. 2021 Dec 3;7(4):76. doi: 10.3390/ncrna7040076 (PMC8703358; doi:10.3390/ncrna7040076)
Supplement: Supplementary file 1 [file ncrna-07-00076-s001.zip]

Archive with 1 entries (1 files):
- ncrna-1439131-supplementary.xlsx
