# Supplementary material for: Trypsin Genes Are Regulated through the miRNA Bantam and Associated with Drug Sensitivity in the Sea Louse Caligus rogercresseyi
Source: Noncoding RNA. 2021 Dec 3;7(4):76. doi: 10.3390/ncrna7040076 (PMC8703358; doi:10.3390/ncrna7040076)
Supplement: Supplementary file 1 [file ncrna-07-00076-s001.zip › ncrna-1439131-supplementary.xlsx]

## Sheet: Hoja1
Bantam ID	Chromosome	Length	Start	End	Reads	Annotation by miRBase databe				Annotation by mirGene database
						Number of HSPs	Lowest E-value	Blasted miRNA	Species	Number of HSPs	Lowest E-value	Blasted miRNA
bantam-01	Chr-1	33	4246492	4246524	17	1	8.42e-06	bantam	Parasteatoda tepidariorum	1	0.00315	Cfa-Mir-335_pri
bantam-02	Chr-1	18	21225746	21225763	11	20	3.55e-06	bantam	Melibe leonina	46	0.00095	Isc-Bantam-P9b_3p
bantam-03	Chr-2	19	23079229	23079247	44	20	9.26e-08	bantam	Parasteatoda tepidariorum	55	2e-05	Isc-Bantam-P9b_3p
bantam-04	Chr-2	18	25235509	25235526	12	1	3.55e-06	bantam	Plutella xylostella	48	0.00095	Xtr-Mir-205-P1_pri
bantam-05	Chr-5	21	19343851	19343871	22	20	1e-07	bantam	Parasteatoda tepidariorum	60	2e-05	Isc-Bantam-P9b_3p
bantam-06	Chr-6	21	18200522	18200542	10	16	1.22e-06	bantam	Melibe leonina	77	7e-05	Rno-Mir-181-P2c_pri
bantam-07	Chr-8	20	15792887	15792906	32	13	3.19e-07	bantam	Parasteatoda tepidariorum	25	7e-05	Isc-Bantam-P9b_3p
bantam-08	Chr-8	31	24208693	24208723	18	20	6.7e-07	bantam	Heliconius melpomene	50	0.00022	Hme-Bantam_3p
bantam-09	Chr-8	18	26229050	26229067	23	1	3.55e-06	bantam	Tribolium castaneum	50	8e-05	Dre-Mir-96-P3-v2_pri
bantam-10	Chr-9	30	18045485	18045514	11	2	7.77e-06	bantam-b	Schmidtea mediterranea	13	6e-05	Efe-Bantam-P8_3p
bantam-11	Chr-9	34	18898430	18898463	17	15	5.93e-08	bantam	Drosophila grimshawi	18	8e-05	Dmo-Bantam_3p
bantam-12	Chr-10	21	14516847	14516867	22	20	3.51e-07	bantam	Parasteatoda tepidariorum	55	7e-05	Isc-Bantam-P9b_3p
bantam-13	Chr-11	19	6324623	6324641	32	15	1.13e-06	bantam	Parasteatoda tepidariorum	36	0.00026	Isc-Bantam-P9b_3p
bantam-14	Chr-12	20	5403683	5403702	15	20	1.11e-06	bantam	Melibe leonina	50	0.00026	Isc-Bantam-P9b_3p
bantam-15	Chr-12	19	13495431	13495449	11	30	2.65e-08	bantam	Polistes canadensis	41	6.2e-06	Isc-Bantam-P9b_pri
bantam-16	Chr-12	24	18558499	18558522	13	20	3.66e-08	bantam	Parasteatoda tepidariorum	51	1e-05	Asu-Bantam-o1_3p
bantam-17	Chr-13	24	12510813	12510836	30	13	1.28e-07	bantam	Parasteatoda tepidariorum	37	4e-05	Isc-Bantam-P9b_3p
bantam-18	Chr-13	25	15744500	15744524	42	22	3.93e-08	bantam	Melibe leonina	150	1e-05	Isc-Bantam-P9b_3p
bantam-19	Chr-13	26	16335269	16335294	26	16	6.21e-06	bantam	Parasteatoda tepidariorum	40	0.00195	Isc-Bantam-P9b_3p
bantam-20	Chr-14	20	11935539	11935558	13	16	9.13e-08	bantam	Parasteatoda tepidariorum	44	2e-05	Isc-Bantam-P9b_3p
bantam-21	Chr-17	21	1383993	1384013	15	15	1.22e-06	bantam	Parasteatoda tepidariorum	45	0.00025	Isc-Bantam-P9b_3p
bantam-22	Chr-17	23	8279990	8280012	24	29	1.19e-07	bantam	Parasteatoda tepidariorum	38	3e-05	Isc-Bantam-P9b_3p
bantam-23	Chr-17	23	9233303	9233325	43	20	9.75e-09	bantam	Heliconius melpomene	48	2.51e-06	Hme-Bantam_3p
bantam-24	Chr-18	24	932725	932748	46	15	2.47e-10	bantam	Heliconius melpomene	35	6.88e-08	Hme-Bantam_3p
bantam-25	Chr-18	18	13442587	13442604	19	20	8.34e-08	bantam	Parasteatoda tepidariorum	49	2e-05	Isc-Bantam-P9b_3p
bantam-26	Chr-19	22	2315950	2315971	22	16	9e-09	bantam	Bactrocera dorsalis	26	2.09e-06	Dmo-Bantam_3p
